# Supplementary material for: Characterization of a novel composite ICE in Streptococcus agalactiae conferring resistance to macrolides [erm(TR)] and cadmium (cadA)
Source: Front Microbiol. 2026 Mar 9;17:1763839. doi: 10.3389/fmicb.2026.1763839 (PMC13006639; doi:10.3389/fmicb.2026.1763839)
Supplement: Supplementary file 1 [file Table_1.xlsx]

## Sheet: Table S1
Table S1 Principal oligonucleotide primer pairs used
Procedure and gene	Primer designation	Purpose	Sequence(5′ –3′)	Produce size (bp)	Reference
rplL gene	rplL-L	Selected candidate recipient	CATACAGGATATTACAGAACGG	636	This study
	rplL-R		TCACAGGCGAAGGTCTTA
integrase gene	int-L	Amplify conserved ICE genes in transconjugants for preliminary confirmation of ICE integration	ACGGCTCTTCCTCATCAT	489	This study
	int-R		TTCACCTGCTGGAGTCTT
relaxase gene	rel-L		GACCAACTCTACGACTCAC	410	This study
	rel-R		AATAACCGCTGCTTCAATTC
traD gene	traD-L		TGCGGAACATACGAGAAC	671	This study
	traD-R		AGTAGAATGCTGGATTGACA
erm(TR)	erm(TR)-L		AATTGATTTTTAGTAAAAAGAAC	533	1
	erm(TR)-R		ATAGAAATTGGGTCAGGAAAAGG
p1	p1	To examine ICE integration, excision, and circularization—using primer pairs P1/P2 and P3/P4 to detect integration, P1/P4 for excision, and inverse primer pair P2/P3 to detect circular intermediates	TAATAATAAGAATCATGGC	424 (P1/P2)	This study
p2	p2		TTTGAATACTTACAGTCACT	631 (P3/P4)
p3	p3		AGTTGAGTTGCTTTTAGATTA	489 (P2/P3)
p4	p4		TTATTGCTGAAATTAAAGA	596 (P1/P4)
pi1	pi1		AATCAAAACTATTATTTTGAT	835 (Pi1/Pi2)
pi2	pi2		TCAAGAAATTAAAGAGAA	719 (Pi3/Pi4)
pi3	pi3		TATATAGTCGTTTTTAAAGTC	855 (Pi2/Pi3)
pi4	pi4		AATGGTCATAACGATACTGATCT	729 (Pi1/Pi4)
Reference
1. Kataja J, Seppa¨ la¨ H, Skurnik M et al. Different erythromycin resistance mechanisms in group C and group G streptococci. Antimicrob Agents Chemother 1998; 42: 1493–4.
