# Supplementary material for: Characterization of a novel composite ICE in Streptococcus agalactiae conferring resistance to macrolides [erm(TR)] and cadmium (cadA)
Source: Front Microbiol. 2026 Mar 9;17:1763839. doi: 10.3389/fmicb.2026.1763839 (PMC13006639; doi:10.3389/fmicb.2026.1763839)
Supplement: Supplementary file 2 [file Table_2.xlsx]

## Sheet: Table S2
Table S2 Genotypic, host and other characteristics of the Tn1806-like ICE
Host	Integration site of Tn1806-like ICE	Accession number	ICE Location	ICE Length	Carried ARGs
S. agalactiae H002	snf2	CP011329	799041-848445	49005	-
S. agalactiae B508	snf2	CP021770	1082564-1146814	64251	erm(TR)
S. agalactiae HU-GS5823	snf2	AP018935	1333747-1399329	65583	erm(TR)
S. agalactiae strain BCJB4361	hsdM	CP101991	278277-347259	68983	-
S. agalactiae GBS68	hsdM	CP053890	1241663-1293691	52029	-
S. agalactiae PHEGBS0139	snf2	OP508059	24068-84154	60087	erm(TR), aac(6')-ahp(2'')
S. agalactiae PHEGBS110414	hsdM	OP715842	17496-76709	59214	erm(A)
S. anginosus J4206	hsdM	CP012719	1189909-1237782	47874	-
S. anginosus FDAARGOS1155	snf2	CP068060	1064298-1123292	58995	-
S. anginosus FDAARGOS_1357	hsdM	CP069892	318267-368241	49975	erm(B)
S. anginosus MAS624	hsdM	AP013072	1924655-1977927	53273	-
S. dysgalactiae FDAARGOS_654	hsdM	CP044102	718540-766213	47674	erm(B)
Streptococcus sp. NSJ-72	hsdM	CP060489	1498787-1548761	49975	erm(B)
Streptococcus sp. NCTC 11567	hsdM	LR595857	1473721-1548968	75248	mef(A)
S. pneumoniae HKU1-14	hsdM	CP019299	752162-842198	91037	erm(A), tetM
S. pneumoniae GPS_HK_150-sc-2296816	hsdM	LR216062	752842-831074	78233	erm(A), tetM
S. pneumoniae PZ900700097	hsdM	AP026925	787257-857201	69945	mef(A)-mel, tetM
S. pneumoniae AP200	hsdM	CP002121	818751-871132	52382	erm(TR)
S. pyogenes MGAS10750	hsdM	CP000262	1621728-1670248	48521	erm(TR)
S. pyogenes 20185322	hsdM	CP118481	1577993-1627967	49975	erm(B)
S. pyogenes 20192362	hsdM	CP118309	1581780-1631753	49974	erm(B)
S. pyogenes 20200554	hsdM	CP118307	1621457-1671431	49975	erm(B)
S. pyogenes 20203206	hsdM	CP118308	1621405-1671379	49975	erm(B)
S. salivarius ICDC1	hsdM	CP018186	756797-808526	51730	-
S. salivarius ICDC3	hsdM	CP018189	1384624-1436353	51730	-
E. saigonensis VE80	hsdM	AP022822	744336-806011	61676	erm(B), foxX
E. faecalis strain VSI09	snf2	CP118085	1241155-1290725	49571	-
E. faecalis 26975_2#191	snf2	LR962068	2644544-2694114	49571	-
E. faecalis 26975_2#2	snf2	LR962169	1749054-1798624	49571	-
E. faecalis 28157_4#283	snf2	LR962372	1771813-1821383	49571	-
E. rhusiopathiae integrative conjugative element ICEEr0106	hsdM	MG812141	1-79087	79087	-
E. rhusiopathiae ZJ	hsdM	CP041995	1435672-1512587	76916	aadE-apt-aadA, aadE-sat4-apha3, lsa(E), lnuB, tetM
E. rhusiopathiae ML101	hsdM	CP029804	1344353-1422568	78216	aadE-apt-aadA, aadE-sat4-apha3, lsa(E), lnuB, tetM
E. rhusiopathiae B18	hsdM	CP080398	1420335-1498553	78219	aadE-apt-aadA, aadE-sat4-apha3, lsa(E), lnuB, tetM
E. rhusiopathiae GXBY-1	hsdM	CP014861	510172-588390	78219	aadE-apt-aadA, aadE-sat4-apha3, lsa(E), lnuB, tetM
Ezakiella sp. Marseille-P2951	hsdM	LT635475	990706-1067124	76419	aadE-apt-aadA, aadE-sat4-apha3, lsa(E), lnuB, tetM
Anaerococcus sp. Marseille-P2765	hsdM	LT635772	529834-598006	68173	-
Aerococcus urinae ACS-120-V-Col10a	Uncharacterized site	CP002512	139127-194217	55091	-
Finegoldia magna FDAARGOS_764	Uncharacterized site	CP054000	330624-417705	87082	-
Helcococcus kunzii strain UCN99 erm(47)-containing element	Uncharacterized site	KU612222	269-74884	74616	aadE-sat4-apha3
Bulleidia sp. zg-1006	hsdM	CP069178	1182595-1234291	51697	-
M. diversum JCVI-JB-Md32	Uncharacterized site	CP097093	1181567-1243262	61696	-
M. diversum CCUG47132	Uncharacterized site	CP027228	914754-958192	43439	-
