# Supplementary material for: Characterization of a novel composite ICE in Streptococcus agalactiae conferring resistance to macrolides [erm(TR)] and cadmium (cadA)
Source: Front Microbiol. 2026 Mar 9;17:1763839. doi: 10.3389/fmicb.2026.1763839 (PMC13006639; doi:10.3389/fmicb.2026.1763839)
Supplement: Supplementary file 3 [file Table_3.xlsx]

## Sheet: Table S3
Table S3 Typical cargos of each variable region for internal Tn1806-like ICE
Variable region	Typical cargos	carried mobile elements
VR1	aac(6')-ahp(2''), mel-mef(E), tetM, erm(B), Toxin-Antitoxin system	Tn6002-like , Tn916-like
VR2	erm(TR), erm(A), tetM	Tn6002-like, Tn5253-like
VR3	erm(TR), fosX, mef(A)	ICESp2907
VR4	cadA, aadE, sat4, apha3	cadA-carried elements
