# Supplementary material for: Characterization of a novel composite ICE in Streptococcus agalactiae conferring resistance to macrolides [erm(TR)] and cadmium (cadA)
Source: Front Microbiol. 2026 Mar 9;17:1763839. doi: 10.3389/fmicb.2026.1763839 (PMC13006639; doi:10.3389/fmicb.2026.1763839)
Supplement: Supplementary file 4 [file Table_4.xlsx]

## Sheet: Table S4
Table S4 Collection of ICESag39-like ICE from NCBI database
Host	Source databases	Accession number	ICE Location	Integration site	ICE Length	Carried ARGs	Year	Region
Streptococcus agalactiae strain H002	Complete genome	CP011329.1	1258019-1371679	rplL	113661	-	2015	China
Streptococcus agalactiae strain NN271 NN27106	Whole-genome shotgun contigs (wgs)	JAXHWN010000006.1	4930-95402	rplL	90473	-	2025	China
Streptococcus agalactiae strain NN272 NN27206	Whole-genome shotgun contigs (wgs)	|JAXHWM010000006.1	4930-95402	rplL	90473	-	2025	China
Streptococcus agalactiae strain NN273 NN27307	Whole-genome shotgun contigs (wgs)	JAXHWL010000007.1	4930-95402	rplL	90473	-	2025	China
Streptococcus agalactiae strain PHEGBS0139 50S ribosomal protein L10 (rplJ) and 50S ribosomal protein L7/12, rplL genes, complete cds	Complete genome	OP508059	916-102180	rplL	101265	aac(6')-aph(2''), erm(TR)	2023	United Kingdom
Streptococcus agalactiae isolate Non-invasive SAMEA114733303-rid22497143	Whole-genome shotgun contigs (wgs)	DAYRRE010000004.1	3840-105395	rplL	101556	aac(6')-aph(2''), erm(TR)	2018	USA
Streptococcus agalactiae isolate 241 SAMN42205788-rid22226623	Whole-genome shotgun contigs (wgs)	DAYHXG010000005.1	3840-105395	rplL	101556	aac(6')-aph(2''), erm(TR)	2018	USA
Streptococcus agalactiae strain GZ251 GZ25104	Whole-genome shotgun contigs (wgs)	JAXICJ010000004.1	4930-105085	rplL	100156	cadA	2025	China
Streptococcus agalactiae strain GZ255 GZ25503	Whole-genome shotgun contigs (wgs)	JAXICF010000003.1	4930-105085	rplL	100156	cadA	2025	China
Streptococcus agalactiae strain GZ258 GZ25803	Whole-genome shotgun contigs (wgs)	JAXICC010000003.1	4930-105085	rplL	100156	cadA	2025	China
Streptococcus agalactiae strain GZ265 GZ26503	Whole-genome shotgun contigs (wgs)	JAXIBV010000003.1	4930-105085	rplL	100156	cadA	2025	China
Streptococcus agalactiae isolate 508 SAMN41928040-rid22070203	Whole-genome shotgun contigs (wgs)	DBBIZG010000004	3840-120307	rplL	116468	cadA	2018	USA
Streptococcus agalactiae isolate 857 SAMN41980683-rid22105453	Whole-genome shotgun contigs (wgs)	DBAVMP010000005.1	3840-120307	rplL	116468	cadA	2018	USA
Streptococcus agalactiae isolate 84 SAMN42205631-rid22233643	Whole-genome shotgun contigs (wgs)	DBAAAI010000004.1	3840-120307	rplL	116468	cadA	2018	USA
Streptococcus agalactiae isolate 1842 SAMN06032901-rid18616173	Whole-genome shotgun contigs (wgs)	DATPTE010000004.1	3840-120307	rplL	116468	cadA	2018	USA
Streptococcus agalactiae strain 766 SAMN09385445-rid18601343	Whole-genome shotgun contigs (wgs)	DASOZP010000003.1	3840-120307	rplL	116468	cadA	2018	USA
Streptococcus agalactiae strain 819 SAMN09385498-rid18599073	Whole-genome shotgun contigs (wgs)	DASOXN010000004.1	3840-120307	rplL	116468	cadA	2018	USA
Streptococcus agalactiae strain SH0655 ctg7180000002987	Whole-genome shotgun contigs (wgs)	LDAC01000018.1	16430-132706	rplL	116277	cadA	2015	Italy		USA
Streptococcus agalactiae isolate 736 SAMN41899707-rid22049153	Whole-genome shotgun contigs (wgs)	DBBLRW010000003.1	3842-120309	rplL	116468	cadA	2018	USA
Streptococcus agalactiae isolate 763 SAMN41904183-rid22062373	Whole-genome shotgun contigs (wgs)	DBBKRJ010000005.1	3842-120309	rplL	116468	cadA	2018	USA
Streptococcus agalactiae isolate 318 SAMN41886780-rid22016023	Whole-genome shotgun contigs (wgs)	DBBHBV010000003.1	3842-120309	rplL	116468	cadA	2018	USA
Streptococcus agalactiae isolate 815 SAMN42002847-rid22122843	Whole-genome shotgun contigs (wgs)	DAYDOP010000004.1	3842-120309	rplL	116468	cadA	2018	USA
Streptococcus agalactiae strain 631 SAMN09383842-rid18633003	Whole-genome shotgun contigs (wgs)	DATRYG010000004.1	3842-120309	rplL	116468	cadA	2018	USA
Streptococcus agalactiae isolate 123 SAMN06031124-rid18613253	Whole-genome shotgun contigs (wgs)	DATQYQ010000004.1	3842-120309	rplL	116468	cadA	2018	USA
Streptococcus agalactiae isolate 1444 SAMN06032503-rid18601193	Whole-genome shotgun contigs (wgs)	DATPFL010000004.1	4449-120916	rplL	116468	cadA	2018	USA
Streptococcus agalactiae strain 322 SAMN09383533-rid18653653	Whole-genome shotgun contigs (wgs)	DATONI010000004.1	3840-120307	rplL	116468	cadA	2018	USA
Streptococcus agalactiae strain 204 SAMN09386086-rid18633373	Whole-genome shotgun contigs (wgs)	DASNSQ010000005.1	3840-120307	rplL	116468	cadA	2018	USA
Streptococcus agalactiae CCUG 37742 ctg7180000003096	Whole-genome shotgun contigs (wgs)	ALQR01000041.1	22372-138684	rplL	116313	cadA	2013	USA
Streptococcus agalactiae CCUG 37741 ctg120001198220	Whole-genome shotgun contigs (wgs)	ALQQ01000033.1	3936-120212	rplL	116277	cadA	2012	USA
Streptococcus agalactiae isolate 505 SAMN45004969-rid24125613	Whole-genome shotgun contigs (wgs)	DBCIKV010000002.1	31473-147940	rplL	116468	cadA	2018	USA
Streptococcus agalactiae isolate 612 SAMN41880332-rid22002013	Whole-genome shotgun contigs (wgs)	DBCFBX010000003.1	3840-120307	rplL	116468	cadA	2018	USA
Streptococcus agalactiae isolate 176 SAMN41892374-rid22022743	Whole-genome shotgun contigs (wgs)	DBBNYG010000003.1	3840-120307	rplL	116468	cadA	2018	USA
Streptococcus agalactiae isolate 403 SAMN41886865-rid22018493	Whole-genome shotgun contigs (wgs)	DBBHCN010000003.1	3840-120307	rplL	116468	cadA	2018	USA
Streptococcus agalactiae isolate 51 SAMN41939237-rid22090153	Whole-genome shotgun contigs (wgs)	DBAYNG010000003.1	3840-120307	rplL	116468	cadA	2018	USA
Streptococcus agalactiae isolate 451 SAMN41974524-rid22092673	Whole-genome shotgun contigs (wgs)	DBAXZB010000003.1	4539-121006	rplL	116468	cadA	2018	USA
Streptococcus agalactiae isolate 698 SAMN06031699-rid18658793	Whole-genome shotgun contigs (wgs)	DATQET010000004.1	4099-120566	rplL	116468	cadA	2018	USA
Streptococcus agalactiae isolate 684 SAMN06031685-rid18634013	Whole-genome shotgun contigs (wgs)	DATQES010000003.1	3840-120307	rplL	116468	cadA	2018	USA
Streptococcus agalactiae isolate 1038 SAMN06032097-rid18631733	Whole-genome shotgun contigs (wgs)	DATOQI010000004.1	3840-120307	rplL	116468	cadA	2018	USA
Streptococcus agalactiae strain 280 SAMN09383491-rid18660863	Whole-genome shotgun contigs (wgs)	DASPCQ010000004.1	3840-120307	rplL	116468	cadA	2018	USA
Streptococcus agalactiae strain 576 SAMN09385255-rid18612613	Whole-genome shotgun contigs (wgs)	DASOWQ010000004.1	3840-120307	rplL	116468	cadA	2018	USA
Streptococcus agalactiae strain 658 SAMN09385337-rid18648693	Whole-genome shotgun contigs (wgs)	DASORZ010000005.1	3840-120307	rplL	116468	cadA	2018	USA
Streptococcus agalactiae isolate 479 SAMN41892677-rid22029043	Whole-genome shotgun contigs (wgs)	DBBOGJ010000004.1	3840-120307	rplL	116468	cadA	2018	USA
Streptococcus agalactiae isolate 153 SAMN41892351-rid22026463	Whole-genome shotgun contigs (wgs)	DBBODU010000003.1	3840-120307	rplL	116468	cadA	2018	USA
Streptococcus agalactiae isolate 191 SAMN41892389-rid22026773	Whole-genome shotgun contigs (wgs)	DBBOCV010000002.1	3840-120307	rplL	116468	cadA	2018	USA
Streptococcus agalactiae strain 816 SAMN09385495-rid18651373	Whole-genome shotgun contigs (wgs)	DASOGD010000005.1	3840-105748	rplL	101909	cadA	2018	USA
Streptococcus agalactiae isolate 387 SAMN42002419-rid22131593	Whole-genome shotgun contigs (wgs)	DBAFJY010000003.1	198-116101	rplL	115904	cadA	2018	USA
Streptococcus agalactiae isolate 805 SAMN42002837-rid22127983	Whole-genome shotgun contigs (wgs)	DBAEUN010000002.1	4641-121108	rplL	116468	cadA	2018	USA
Streptococcus agalactiae isolate 389 SAMN45003750-rid24107013	Whole-genome shotgun contigs (wgs)	DBCKVM010000002.1	4641-133464	rplL	128806	cadA	2018	USA
Streptococcus agalactiae strain ST17 isolate B83 SAMEA26354668-rid19234413	Whole-genome shotgun contigs (wgs)	DASJWA010000001.1	1510-101696	rplL	100187	cadA	2018	USA
Streptococcus agalactiae isolate 259 SAMN41974332-rid22091933	Whole-genome shotgun contigs (wgs)	DBAYES010000001.1	3840-130655	rplL	126816	cadA	2018	USA
Streptococcus agalactiae isolate GBS SAMEA115657023-rid23477733	Whole-genome shotgun contigs (wgs)	DAZRDW010000006.1	3840-130655	rplL	126816	cadA	2018	USA
Streptococcus agalactiae strain B508 chromosome	Complete genome	CP021770.1	1041218-1170317	rplL	129100	erm(TR)	2017	USA
Streptococcus agalactiae HU-GS5823 DNA	Complete genome	AP018935.1	1292402-1422832	rplL	130431	erm(TR)	2018	Japan		USA
Streptococcus agalactiae isolate GBS787. guided.07	Whole-genome shotgun contigs (wgs)	DASLEQ010000042.1	21119-115532	rplL	94141	erm(TR)	2018	USA
Streptococcus agalactiae isolate GBS787. denovo.03	Whole-genome shotgun contigs (wgs)	DASLEQ010000003.1	1-109726	rplL	109726	erm(TR)	2018	USA
Streptococcus agalactiae strain K52345	Whole-genome shotgun contigs (wgs)	DASNDO010000003.1	3840-138240	rplL	138541	erm(TR)	2018	USA
Streptococcus agalactiae strain NN151 NN15104	Whole-genome shotgun contigs (wgs)	JAXHZB010000004.1	4930-108274	rplL	103345	erm(TR)	2025	China
Streptococcus agalactiae strain W2002 CW2002_ctg04	Whole-genome shotgun contigs (wgs)	JAPHGZ010000004.1	3960-106579	rplL	102611	erm(TR)	2022	China
Streptococcus agalactiae strain JN85 Scaffold3	Whole-genome shotgun contigs (wgs)	JAZBAA010000003.1	21941-124548	rplL	102608	erm(TR)	2024	China
Streptococcus agalactiae strain GCH76 12	Whole-genome shotgun contigs (wgs)	WHUP01000012.1	21207-127262	rplL	106056	erm(TR)	2019	Korea		USA
Streptococcus agalactiae strain NNB005 156	Whole-genome shotgun contigs (wgs)	NAWU01000028	4930-117716	rplL	112787	erm(TR), cadA	2017	China
Streptococcus agalactiae strain BS200 BS20003	Whole-genome shotgun contigs (wgs)	JAZFFJ010000003.1|	4930-117717	rplL	112788	erm(TR), cadA	2017	China
Streptococcus agalactiae strain GZ012 GZ01204	Whole-genome shotgun contigs (wgs)	JAZFER010000004.1	4930-117717	rplL	112788	erm(TR), cadA	2023	China
Streptococcus agalactiae strain W1908 CW1908_ctg006	Whole-genome shotgun contigs (wgs)	JAPHGD010000006.1	4930-117717	rplL	112788	erm(TR), cadA	2022	China
Streptococcus agalactiae isolate 608	Whole-genome shotgun contigs (wgs)	DATRUD010000004.1	3840-116343	rplL	112504	erm(TR), cadA	2023	USA
Streptococcus agalactiae strain GZ235 GZ23503	Whole-genome shotgun contigs (wgs)	JAXICW010000003.1	22196-137323	rplL	115128	erm(TR), cadA	2025	China
Streptococcus agalactiae strain sz_17	Whole-genome shotgun contigs (wgs)	PNOW01000003.1	3968-123218	rplL	119251	erm(TR), cadA	2018	China
Streptococcus agalactiae isolate 749	Whole-genome shotgun contigs (wgs)	DBCKUA010000002.1	114661-227261	rplL	112556	erm(TR), cadA	2018	China
Streptococcus agalactiae isolate 839	Whole-genome shotgun contigs (wgs)	DAYDZO010000004.1	114661-227261	rplL	112556	erm(TR), cadA	2018	China
Streptococcus agalactiae strain GZ043	Whole-genome shotgun contigs (wgs)	JAZFDN010000004.1	4930-117485	rplL	112556	erm(TR), cadA	2023	China
Streptococcus agalactiae strain GZ044	Whole-genome shotgun contigs (wgs)	JAZFDM010000004.1	4930-117485	rplL	112556	erm(TR), cadA	2023	China
Streptococcus agalactiae strain GNUCH_SAga_47 13	Whole-genome shotgun contigs (wgs)	VYRA01000013.1	21284-113872	rplL	112589	erm(TR), cadA	2023	China
Streptococcus agalactiae strain NNA041 131	Whole-genome shotgun contigs (wgs)	NAWO01000022.1	22309-134864	rplL	112556	erm(TR), cadA	2017	China
Streptococcus agalactiae strain NNA044 148	Whole-genome shotgun contigs (wgs)	NAVZ01000031.1	22309-134864	rplL	112556	erm(TR), cadA	2017	China
Streptococcus agalactiae strain JN112 Scaffold3	Whole-genome shotgun contigs (wgs)	JAZBDX010000003.1	21198-133753	rplL	112556	erm(TR), cadA	2017	China
Streptococcus agalactiae strain JN73 Scaffold4	Whole-genome shotgun contigs (wgs)	JAZBAM010000004.1	21198-133753	rplL	112556	erm(TR), cadA	2017	China
Streptococcus agalactiae strain GZ238 GZ23803	Whole-genome shotgun contigs (wgs)	JAXICU010000003.1	4930-117485	rplL	112556	erm(TR), cadA	2025	China
Streptococcus agalactiae strain W1913 CW1913_ctg002	Whole-genome shotgun contigs (wgs)	JAPHGI010000002.1	114784-227339	rplL	112556	erm(TR), cadA	2025	China
Streptococcus agalactiae strain H0404 isolate H0404 SAMEA112769106-rid18807433	Whole-genome shotgun contigs (wgs)	DASLHF010000004.1	3840-116395	rplL	112556	erm(TR), cadA	2023	USA
Streptococcus agalactiae strain NN278 NN27804	Whole-genome shotgun contigs (wgs)	JAXHWH010000004.1	4930-117485	rplL	112556	erm(TR), cadA	2017	China
Streptococcus agalactiae strain SG-M189 SAMN20230668-rid19382063.guided	Whole-genome shotgun contigs (wgs)	DASIYI010000047.1	21119-133673	rplL	112555	erm(TR), cadA	2023	USA
Streptococcus agalactiae isolate 150 SAMN41927682-rid22067143	Whole-genome shotgun contigs (wgs)	DASIYI010000003.1	21119-133673	rplL	112555	erm(TR), cadA	2018	USA
Streptococcus agalactiae isolate 127 SAMN45004591-rid241233	Whole-genome shotgun contigs (wgs)	DBCJBM010000004.1	21119-133673	rplL	112555	erm(TR), cadA	2018	USA
Streptococcus agalactiae strain GZ104 GZ10402	Whole-genome shotgun contigs (wgs)	JAZFBH010000002.1	22196-134756	rplL	112561	erm(TR), cadA	2018	USA
Streptococcus agalactiae strain K52345 SAMN04592970-rid18744843	Whole-genome shotgun contigs (wgs)	DASNDO010000003.1	3840-142380	rplL	138541	erm(TR), cadA	2018	USA
Streptococcus agalactiae isolate 651 SAMN06031652-rid18655623	Whole-genome shotgun contigs (wgs)	DATQKH010000004.1	3840-114837	rplL	110998	erm(TR), cadA	2018	USA
Streptococcus agalactiae isolate 79 SAMN41886541-rid2204781	Whole-genome shotgun contigs (wgs)	DBBMDZ010000003.1	3840-114837	rplL	110998	erm(TR), cadA	2018	USA
Streptococcus agalactiae isolate 593 SAMN41980419-rid22099593	Whole-genome shotgun contigs (wgs)	DBAVJQ010000003.1	3840-114837	rplL	110998	erm(TR), cadA	2018	USA
Streptococcus agalactiae strain K62252 SAMN04593710-rid18749543	Whole-genome shotgun contigs (wgs)	DASLYX010000004.1	3840-114837	rplL	110998	erm(TR), cadA	2018	USA
Streptococcus agalactiae strain K62584 SAMN04593746-rid18754843	Whole-genome shotgun contigs (wgs)	DASLXL010000004.1	3840-114837	rplL	110998	erm(TR), cadA	2018	USA
Streptococcus agalactiae isolate Colonization SAMEA114733359-rid22493803	Whole-genome shotgun contigs (wgs)	DAYRRT010000003.1	3840-114837	rplL	110998	erm(TR), cadA	2024	USA
Streptococcus agalactiae isolate 238 SAMN42003876	Whole-genome shotgun contigs (wgs)	DAYELL010000004.1	3840-114837	rplL	110998	erm(TR), cadA	2018	USA
Streptococcus agalactiae isolate Colonization SAMEA114733388	Whole-genome shotgun contigs (wgs)	DAYSTL010000042.1	3840-114837	rplL	110998	erm(TR), cadA	2018	USA
Streptococcus agalactiae strain GCH70 20	Whole-genome shotgun contigs (wgs)	VYRW01000020.1	2111-150211	rplL	129099	erm(TR), cadA	2019	Korea		USA
Streptococcus agalactiae strain GCH68 20	Whole-genome shotgun contigs (wgs)	VYRU01000020.1	2111-150211	rplL	129099	erm(TR), cadA	2019	Korea		USA
Streptococcus agalactiae strain GCH59 1	Whole-genome shotgun contigs (wgs)	VYRL01000001.1	21207-150305	rplL	129099	erm(TR), cadA	2019	Korea		USA
Streptococcus agalactiae strain GCH40 18	Whole-genome shotgun contigs (wgs)	VYQT01000018.1	21207-150305	rplL	129099	erm(TR), cadA	2019	Korea		USA
Streptococcus agalactiae strain GCH33 15	Whole-genome shotgun contigs (wgs)	VYQM01000015.1	21932-150277	rplL	129099	erm(TR), cadA	2019	Korea		USA
Streptococcus agalactiae strain GNUCH_SAga_9 16	Whole-genome shotgun contigs (wgs)	VYJX01000016.1	21932-150277	rplL	129099	erm(TR), cadA	2019	Korea		USA
Streptococcus agalactiae strain NNA003 contig41	Whole-genome shotgun contigs (wgs)	NAYP01000021.1	4930-133294	rplL	129099	erm(TR), cadA	2017	China
Streptococcus agalactiae isolate 782 SAMN45004143-rid24113383	Whole-genome shotgun contigs (wgs)	DBCJWW010000005.1	817-129099	rplL	129099	erm(TR), cadA	2024	USA
Streptococcus agalactiae isolate 581 SAMN41880301-rid21997353	Whole-genome shotgun contigs (wgs)	DBCFEJ010000002.1	3840-132185	rplL	129099	erm(TR), cadA	2018	USA
Streptococcus agalactiae isolate 92 SAMN41899063-rid22036763	Whole-genome shotgun contigs (wgs)	DBBNQK010000002.1	3840-132185	rplL	129099	erm(TR), cadA	2018	USA
Streptococcus agalactiae isolate 415 SAMN41886877-rid22048593	Whole-genome shotgun contigs (wgs)	DBBLVX010000002.1	3840-132185	rplL	129099	erm(TR), cadA	2018	USA
Streptococcus agalactiae isolate 319 SAMN41927851-rid22072153	Whole-genome shotgun contigs (wgs)	DBBJOD010000002.1	3840-132185	rplL	129099	erm(TR), cadA	2018	USA
Streptococcus agalactiae isolate 696 SAMN41928228-rid22072453	Whole-genome shotgun contigs (wgs)	DBBJKO010000002.1	4909-133254	rplL	129099	erm(TR), cadA	2018	USA
Streptococcus agalactiae isolate 326 SAMN41927858-rid22073603	Whole-genome shotgun contigs (wgs)	DBBIWY010000002.1	3840-132185	rplL	129099	erm(TR), cadA	2018	USA
Streptococcus agalactiae isolate 297 SAMN41939483-rid22078813	Whole-genome shotgun contigs (wgs)	DBBIFW010000002.1	3840-132186	rplL	129099	erm(TR), cadA	2018	USA
Streptococcus agalactiae isolate 212 SAMN41939398-rid22081143	Whole-genome shotgun contigs (wgs)	DBBIFC010000001.1	4641-133739	rplL	129099	erm(TR), cadA	2018	USA
Streptococcus agalactiae isolate 355 SAMN41886817-rid22018063	Whole-genome shotgun contigs (wgs)	DBBHGU010000002.1	4641-133739	rplL	129099	erm(TR), cadA	2018	USA
Streptococcus agalactiae isolate 33 SAMN41886495-rid22016013	Whole-genome shotgun contigs (wgs)	DBBHBZ010000002.1	3840-132185	rplL	129099	erm(TR), cadA	2018	USA
Streptococcus agalactiae isolate 258 SAMN41939444-rid22087093	Whole-genome shotgun contigs (wgs)	DBAYQI010000002.1	1614-145729	rplL	129099	erm(TR), cadA	2018	USA
Streptococcus agalactiae isolate Non-invasive SAMEA114733387-rid22895623	Whole-genome shotgun contigs (wgs)	DBACDQ010000002.1	3840-132938	rplL	129099	erm(TR), cadA	2018	USA
Streptococcus agalactiae isolate 685 SAMN42004323-rid22136243	Whole-genome shotgun contigs (wgs)	DAYEOJ010000002.1	3840-132938	rplL	129099	erm(TR), cadA	2018	USA
Streptococcus agalactiae isolate 25 SAMN42003429-rid22125853	Whole-genome shotgun contigs (wgs)	DAYDYK010000002.1	3839-132937	rplL	129099	erm(TR), cadA	2018	USA
Streptococcus agalactiae isolate 833 SAMN41980659-rid22102783	Whole-genome shotgun contigs (wgs)	DAYDGU010000002.1	3840-132938	rplL	129099	erm(TR), cadA	2018	USA
Streptococcus agalactiae isolate 283 SAMN06031284-rid18655513	Whole-genome shotgun contigs (wgs)	DATRCL010000003.1	3840-132185	rplL	129099	erm(TR), cadA	2018	USA
Streptococcus agalactiae isolate 170 SAMN06031171-rid18619463	Whole-genome shotgun contigs (wgs)	DATRAO010000003.1	3840-132185	rplL	129099	erm(TR), cadA	2018	USA
Streptococcus agalactiae isolate 250 SAMN06031251-rid18647413	Whole-genome shotgun contigs (wgs)	DATQXI010000002.1	3840-132185	rplL	129099	erm(TR), cadA	2018	USA
Streptococcus agalactiae isolate 764 SAMN06031765-rid18647633	Whole-genome shotgun contigs (wgs)	DATQDQ010000002.1	3840-132185	rplL	129099	erm(TR), cadA	2018	USA
Streptococcus agalactiae isolate 1663 SAMN06032722-rid18616223	Whole-genome shotgun contigs (wgs)	DATPNI010000003.1	3840-132185	rplL	129099	erm(TR), cadA	2018	USA
Streptococcus agalactiae isolate 1694 SAMN06032753-rid18653313	Whole-genome shotgun contigs (wgs)	DATPNF010000003.1	3840-132185	rplL	129099	erm(TR), cadA	2018	USA
Streptococcus agalactiae isolate 1053 SAMN06032112-rid18600053	Whole-genome shotgun contigs (wgs)	DATOWB010000002.1	3840-132185	rplL	129099	erm(TR), cadA	2018	USA
Streptococcus agalactiae strain 312 SAMN09383523-rid18634423	Whole-genome shotgun contigs (wgs)	DATOFD010000003.1	3840-132185	rplL	129099	erm(TR), cadA	2018	USA
Streptococcus agalactiae strain 443 SAMN09383654-rid18651023	Whole-genome shotgun contigs (wgs)	DATNWW010000003.1	3840-132185	rplL	129099	erm(TR), cadA	2018	USA
Streptococcus agalactiae strain 708 SAMN09385387-rid18659373	Whole-genome shotgun contigs (wgs)	DASOXT010000002.1	3840-132185	rplL	129099	erm(TR), cadA	2018	USA
Streptococcus agalactiae strain 716 SAMN09385395-rid18604933	Whole-genome shotgun contigs (wgs)	DASOSD010000002.1	3840-132185	rplL	129099	erm(TR), cadA	2018	USA
Streptococcus agalactiae strain 341 SAMN11671427-rid18600693	Whole-genome shotgun contigs (wgs)	DASOKI010000001.1	3840-132185	rplL	129099	erm(TR), cadA	2018	USA
Streptococcus agalactiae strain 831 SAMN09385510-rid18609013	Whole-genome shotgun contigs (wgs)	DASOBS010000002.1	3840-132185	rplL	129099	erm(TR), cadA	2018	USA
Streptococcus agalactiae strain 58 SAMN09385940-rid18631943	Whole-genome shotgun contigs (wgs)	DASNUS010000003.1	3840-132185	rplL	129099	erm(TR), cadA	2018	USA
Streptococcus agalactiae strain GNUCH_SAga_14 16	Whole-genome shotgun contigs (wgs)	VYJL01000016.1	21960-150305	rplL	129099	erm(TR), cadA	2019	Korea		USA
Streptococcus agalactiae strain 418136 ctg7180000003283	Whole-genome shotgun contigs (wgs)	LCZR01000029.1	22204-150358	rplL	129099	erm(TR), cadA	2015	Italy		USA
Streptococcus agalactiae isolate 234 SAMN45003595-rid24109383	Whole-genome shotgun contigs (wgs)	DBCXYN010000002.1	31473-160571	rplL	129099	erm(TR), cadA	2018	USA
Streptococcus agalactiae isolate 867 SAMN45004228-rid24111653	Whole-genome shotgun contigs (wgs)	DBCKDK010000002.1	3840-132204	rplL	129099	erm(TR), cadA	2018	USA
Streptococcus agalactiae isolate 439 SAMN45003800-rid24105493	Whole-genome shotgun contigs (wgs)	DBCJZH010000002.1	3840-132204	rplL	129099	erm(TR), cadA	2018	USA
Streptococcus agalactiae isolate 439 SAMN45003800-rid24105493	Whole-genome shotgun contigs (wgs)	DBCJZH010000002.1	3840-132204	rplL	129099	erm(TR), cadA	2018	USA
Streptococcus agalactiae isolate 476 SAMN41886938-rid22047163	Whole-genome shotgun contigs (wgs)	DBBMJW010000002.1	3840-132204	rplL	129099	erm(TR), cadA	2018	USA
Streptococcus agalactiae isolate 475 SAMN41886937-rid22043243	Whole-genome shotgun contigs (wgs)	DBBMJV010000002.1	31325-159619	rplL	129099	erm(TR), cadA	2018	USA
Streptococcus agalactiae isolate 408 SAMN41903828-rid22053093	Whole-genome shotgun contigs (wgs)	DBBKXD010000002.1	3840-132204	rplL	129099	erm(TR), cadA	2018	USA
Streptococcus agalactiae isolate 342 SAMN41927874-rid22067883	Whole-genome shotgun contigs (wgs)	DBBJTC010000002.1	3840-132204	rplL	129099	erm(TR), cadA	2018	USA
Streptococcus agalactiae isolate 278 SAMN41879998-rid22011723	Whole-genome shotgun contigs (wgs)	DBBHXH010000002.1	3840-132204	rplL	129099	erm(TR), cadA	2018	USA
Streptococcus agalactiae isolate 1663 SAMN06032722-rid18616223	Whole-genome shotgun contigs (wgs)	DATPNI010000003.1	21207-150305	rplL	129099	erm(TR), cadA	2018	USA
Streptococcus agalactiae isolate 608 SAMN41880328-rid22003953	Whole-genome shotgun contigs (wgs)	DBBHXD010000002.1	3840-132938	rplL	129099	erm(TR), cadA	2018	USA
Streptococcus agalactiae isolate 954 SAMN41887416-rid22014573	Whole-genome shotgun contigs (wgs)	DBBHKI010000001.1	3840-132938	rplL	129099	erm(TR), cadA	2018	USA
Streptococcus agalactiae isolate 272 SAMN41974345-rid22091873	Whole-genome shotgun contigs (wgs)	DBAYFA010000002.1	3840-132938	rplL	129099	erm(TR), cadA	2018	USA
Streptococcus agalactiae isolate 954 SAMN41887416-rid22014573	Whole-genome shotgun contigs (wgs)	DBBHKI010000001.1	3840-132204	rplL	129099	erm(TR), cadA	2018	USA
Streptococcus agalactiae isolate 272 SAMN41974345-rid22091873	Whole-genome shotgun contigs (wgs)	DBAYFA010000002.1	3840-132204	rplL	129099	erm(TR), cadA	2018	USA
Streptococcus agalactiae isolate 19 SAMN42003423-rid22125913	Whole-genome shotgun contigs (wgs)	DAYDSF010000002.1	3840-132204	rplL	129099	erm(TR), cadA	2018	USA
Streptococcus agalactiae isolate 18 SAMN41979844-rid22108123	Whole-genome shotgun contigs (wgs)	DAYDIM010000002.1	3840-132204	rplL	129099	erm(TR), cadA	2018	USA
Streptococcus agalactiae strain Streptococcus agalactiae isolate 1D-1543 SAMEA6657820-rid13595903	Whole-genome shotgun contigs (wgs)	DATSNS010000003.1	193-128727	-	128535	erm(TR), cadA	2018	USA
Streptococcus agalactiae strain Streptococcus agalactiae isolate 1D-1582 SAMEA6657859-rid13596333	Whole-genome shotgun contigs (wgs)	DATSNQ010000001.1	3840-132747	rplL	128908	erm(TR), cadA	2018	USA
Streptococcus agalactiae isolate 105 SAMN14907324-rid17651563	Whole-genome shotgun contigs (wgs)	DATSKM010000003.1	3840-132938	rplL	129099	erm(TR), cadA	2018	USA
Streptococcus agalactiae isolate 674 SAMN06031675-rid18626533	Whole-genome shotgun contigs (wgs)	DATQPO010000002.1	3840-132938	rplL	129099	erm(TR), cadA	2018	USA
Streptococcus agalactiae isolate 527 SAMN06031528-rid18649983	Whole-genome shotgun contigs (wgs)	DATQOT010000003.1	3840-132938	rplL	129099	erm(TR), cadA	2018	USA
Streptococcus agalactiae isolate 559 SAMN06031560-rid18624823	Whole-genome shotgun contigs (wgs)	DATPZS010000003.1	3840-132938	rplL	129099	erm(TR), cadA	2018	USA
Streptococcus agalactiae isolate 1315 SAMN06032374-rid18629873	Whole-genome shotgun contigs (wgs)	DATOOX010000003.1	3840-132938	rplL	129099	erm(TR), cadA	2018	USA
Streptococcus agalactiae strain 575 SAMN09385254-rid18642403	Whole-genome shotgun contigs (wgs)	DASOWW010000001.1	3840-132938	rplL	129099	erm(TR), cadA	2018	USA
Streptococcus agalactiae strain 157 SAMN11671243-rid18631103.	Whole-genome shotgun contigs (wgs)	DASNQZ010000004.1	11195-140293	rplL	129099	erm(TR), cadA	2018	USA
Streptococcus agalactiae strain K59927 SAMN04593415-rid18753013	Whole-genome shotgun contigs (wgs)	DASMKZ010000003.1	3840-132938	rplL	129099	erm(TR), cadA	2018	USA
Streptococcus agalactiae strain K60811 SAMN04593467-rid18753093	Whole-genome shotgun contigs (wgs)	DASMIY010000003.1	3840-132938	rplL	129099	erm(TR), cadA	2018	USA
Streptococcus agalactiae strain SG-M340 SAMN20230524-rid19380873	Whole-genome shotgun contigs (wgs)	DASJIH010000002.1	3840-132938	rplL	129099	erm(TR), cadA	2018	USA
Streptococcus agalactiae strain SG-M114 SAMN20230637-rid19385023	Whole-genome shotgun contigs (wgs)	DASIWZ010000002.1	3840-132938	rplL	129099	erm(TR), cadA	2018	USA
Streptococcus agalactiae strain SG-M411 SAMN20230599-rid19382163	Whole-genome shotgun contigs (wgs)	DASIVK010000001.1	3840-132938	rplL	129099	erm(TR), cadA	2018	USA
Streptococcus agalactiae strain SG-M68 SAMN20230575-rid19385133	Whole-genome shotgun contigs (wgs)	DASIUG010000001.1	3840-132938	rplL	129099	erm(TR), cadA	2018	USA
Streptococcus agalactiae strain SG-M383 SAMN20230560-rid19377393	Whole-genome shotgun contigs (wgs)	DASITS010000001.1	3840-132938	rplL	129099	erm(TR), cadA	2018	USA
Streptococcus agalactiae genome assembly 6753_5#4, scaffold ERS046908SCcontig000003	Whole-genome shotgun contigs (wgs)	CGCF01000003.1	3909-132443	rplL	128535	erm(TR), cadA	2018	USA
Streptococcus agalactiae isolate 507 SAMN41903927-rid22050223	Whole-genome shotgun contigs (wgs)	DBBKXO010000002.1	3840-132938	rplL	129099	erm(TR), cadA	2018	USA
Streptococcus agalactiae isolate 503 SAMN41903923-rid22059573	Whole-genome shotgun contigs (wgs)	DBBKFU010000002.1	4641-133739	rplL	129099	erm(TR), cadA	2018	USA
Streptococcus agalactiae isolate 964 SAMN41940150-rid22080093	Whole-genome shotgun contigs (wgs)	DBBIUA010000002.1	3840-132938	rplL	129099	erm(TR), cadA	2018	USA
Streptococcus agalactiae isolate Colonization SAMEA114733343-rid22831333	Whole-genome shotgun contigs (wgs)	DBAMOZ010000002.1	4164-133262	rplL	129099	erm(TR), cadA	2018	USA
Streptococcus agalactiae strain K62557 SAMN04593737-rid18750623	Whole-genome shotgun contigs (wgs)	DASLXT010000003.1	3840-132938	rplL	129099	erm(TR), cadA	2018	USA
Streptococcus agalactiae strain SGEHI2015-II33 SAMN08107781-rid19380723	Whole-genome shotgun contigs (wgs)	DASIGX010000002.1	3840-132746	rplL	128907	erm(TR), cadA	2018	USA
Streptococcus agalactiae isolate 101 SAMN41927633-rid22069613	Whole-genome shotgun contigs (wgs)	DBBJEK010000003.1	3840-124418	rplL	120579	erm(TR), cadA	2018	USA
Streptococcus agalactiae isolate 926 SAMN42004564-rid22150373	Whole-genome shotgun contigs (wgs)	DAYFDE010000003.1	3840-124418	rplL	120579	erm(TR), cadA	2018	USA
Streptococcus agalactiae isolate 99 SAMN42003503-rid22125763	Whole-genome shotgun contigs (wgs)	DAYDPR010000003.1	3840-124418	rplL	120579	erm(TR), cadA	2018	USA
Streptococcus agalactiae isolate 675 SAMN41887137-rid22044703	Whole-genome shotgun contigs (wgs)	DBBLXE010000002.1	3840-124418	rplL	120579	erm(TR), cadA	2018	USA
Streptococcus agalactiae isolate 624 SAMN41904044-rid22060223	Whole-genome shotgun contigs (wgs)	DBBKBL010000003.1	3840-124418	rplL	120579	erm(TR), cadA	2018	USA
Streptococcus agalactiae strain 617 SAMN09383828-rid18627543	Whole-genome shotgun contigs (wgs)	DATRXY010000002.1	3840-124418	rplL	120579	erm(TR), cadA	2018	USA
Streptococcus agalactiae strain 949 SAMN09384160-rid18640813	Whole-genome shotgun contigs (wgs)	DATNZQ010000002.1	3840-124418	rplL	120579	erm(TR), cadA	2018	USA
Streptococcus agalactiae strain 148 SAMN11671234-rid18654653	Whole-genome shotgun contigs (wgs)	DASOOJ010000002.1	3840-124418	rplL	120579	erm(TR), cadA	2018	USA
Streptococcus agalactiae isolate Colonization SAMEA114733310-rid22862493	Whole-genome shotgun contigs (wgs)	DBAKIL010000003.1	3840-124418	rplL	120579	erm(TR), cadA	2018	USA
Streptococcus agalactiae strain GBSIRa0589 isolate GBSIRa0589 SAMD00887227-rid26430603	Whole-genome shotgun contigs (wgs)	DBIQXA010000001.1	3840-124418	rplL	120579	erm(TR), cadA	2018	USA
Streptococcus agalactiae isolate 424 SAMN06031425-rid18640343	Whole-genome shotgun contigs (wgs)	DATREX010000003.1	3840-124418	rplL	120579	erm(TR), cadA	2018	USA
Streptococcus agalactiae isolate 1341 SAMN06032400-rid18653493	Whole-genome shotgun contigs (wgs)	DATOZE010000002.1	3840-131456	rplL	127617	erm(TR), cadA	2018	USA
Streptococcus agalactiae strain 936 SAMN09384147-rid18627263	Whole-genome shotgun contigs (wgs)	DATOJR010000002.1	3840-130274	rplL	126435	erm(TR), cadA	2018	USA
Streptococcus agalactiae strain PHEGBS0595 50S ribosomal protein L10 (rplJ) and 50S ribosomal protein L7/12 (rplL) genes, complete cds	Complete genome	OP508058.1	916-119874	rplL	118959	erm(TR), catQ-mef(I)	2024	United Kingdom
Streptococcus agalactiae strain SA5087 chromosome	Complete genome	CP107524.1	1353269-1487634	rplL	134366	erm(TR), catQ-mef(I)	2022	China
Streptococcus agalactiae strain MA15 chromosome	Complete genome	CP135104	1156792-1277334	rplL	120543	erm(TR), catQ-mef(I)	2023	Brazil
Streptococcus agalactiae isolate PHEGBS0595 genome assembly	Whole-genome shotgun contigs (wgs)	CAKLAT010000003.1	3968-123218	rplL	119250	erm(TR), catQ-mef(I)	2021	United Kingdom
Streptococcus agalactiae strain Sag605 NODE_3_length_159499_cov_27	Whole-genome shotgun contigs (wgs)	JBLLCM010000003.1	3910-138451	rplL	134442	erm(TR), catQ-mef(I)	2025	Brazil
Streptococcus agalactiae strain Sag651 NODE_3_length_1594	Whole-genome shotgun contigs (wgs)	JBLLCF010000002.1	3910-138451	rplL	134442	erm(TR), catQ-mef(I)	2025	Brazil
Streptococcus agalactiae strain JN87 Scaffold3	Whole-genome shotgun contigs (wgs)	JAZAZY010000003.1	3968-138714	rplL	133817	erm(TR), catQ-mef(I)	2024	China
Streptococcus agalactiae strain JN88 Scaffold3	Whole-genome shotgun contigs (wgs)	JAZAZX010000003.1	3968-138714	rplL	133817	erm(TR), catQ-mef(I)	2024	China
Streptococcus agalactiae strain Sag607 NODE_3_length_159197_cov_32.402431	Whole-genome shotgun contigs (wgs)	JBLLCL010000003.1	3910-138451	rplL	134442	erm(TR), catQ-mef(I)	2025	Brazil
Streptococcus agalactiae isolate 700 SAMN06031701-rid18601653	Whole-genome shotgun contigs (wgs)	DATQQP010000003.1	3840-123089	rplL	119250	erm(TR), catQ-mef(I)	2018	USA
Streptococcus agalactiae isolate 150 SAMN41927682-rid22067143	Whole-genome shotgun contigs (wgs)	DBBIVA010000004.1	3840-123089	rplL	119250	erm(TR), catQ-mef(I)	2018	USA
Streptococcus agalactiae strain K56940 SAMN04593755-rid18748763	Whole-genome shotgun contigs (wgs)	DASLXD010000004.1	3840-123089	rplL	119250	erm(TR), catQ-mef(I)	2018	USA
Streptococcus agalactiae isolate Non-invasive SAMEA114733328-rid22487573	Whole-genome shotgun contigs (wgs)	DAYSUV010000004.1	3840-123089	rplL	119250	erm(TR), catQ-mef(I)	2018	USA
Streptococcus agalactiae isolate 992 SAMN41975065-rid22097953	Whole-genome shotgun contigs (wgs)	DBAXAU010000003.1	3840-113647	rplL	109808	erm(TR), catQ-mef(I)	2018	USA
